# Supplementary material for: Halogen-Dependent Diversity and Weak Interactions in the Heterometallic Ni/Cd Complex Solids: Structural and Theoretical Investigation
Source: Molecules. 2023 Nov 18;28(22):7652. doi: 10.3390/molecules28227652 (PMC10674445; doi:10.3390/molecules28227652)
Supplement: Supplementary file 1 [file molecules-28-07652-s001.zip]

Archive with 1 entries (1 files):
- molecules-2721724-supplementary.pdf
